# Supplementary material for: Factors influencing intentions to use Apple Pay: A behavioral perspective
Source: PLoS One. 2025 Jul 17;20(7):e0327122. doi: 10.1371/journal.pone.0327122 (PMC12270173; doi:10.1371/journal.pone.0327122)
Supplement: S1 Dataset — (CSV) [file pone.0327122.s002.csv]

Which_E_Payment_App__do_you_use	Gender	Age_Group	Education	Employment	Which_E_payment_app_have_you_used	Usage_Experience	PS1	PS2	PS3	PS4	PT1	PT2	PT3	PT4	LC1	LC2	LC3	EOU1	EOU2	EOU3	EOU4	PFC1	PFC2	PFC3	PFC4	RA1	RA2	RA3	RA4	IU1	IU2	IU3	IU4	IU5
1	1	4	4	1	1	3	5	5	5	5	5	5	5	5	1	1	1	4	4	4	4	5	5	5	5	5	5	5	5	5	5	5	5	5
2	1	3	4	1	3	4	5	4	4	3	5	5	5	5	1	1	1	5	5	5	5	5	5	5	5	5	5	5	5	5	5	5	5	5
1	1	4	4	1	1	2	4	4	3	4	5	5	5	5	1	1	1	5	5	5	5	5	5	5	3	5	5	5	5	5	4	5	4	5
1	1	3	4	1	1	4	5	5	5	5	5	5	5	5	1	1	1	5	5	5	5	5	5	5	4	5	5	5	5	4	5	4	4	4
2	1	3	4	1	3	1	5	3	5	5	5	5	5	5	2	2	2	4	4	4	4	5	5	5	5	5	5	5	5	5	5	5	5	5
2	1	5	4	1	3	4	5	5	5	5	5	5	5	3	2	2	2	5	5	5	5	5	5	5	5	5	5	5	5	5	5	5	5	5
1	1	3	4	1	1	3	5	5	5	5	5	5	5	5	2	2	2	5	5	5	5	5	5	5	5	5	5	5	5	5	5	5	5	5
2	1	4	4	1	3	4	5	5	5	5	5	5	5	5	3	2	2	5	5	5	5	5	5	4	5	5	5	5	5	5	4	5	4	3
1	1	4	4	1	1	3	5	5	5	5	5	5	5	5	3	3	3	4	4	4	4	5	5	5	5	5	5	5	5	5	5	5	5	5
1	1	3	4	1	1	2	5	5	5	5	5	5	5	5	3	3	3	4	4	4	4	5	5	5	5	5	5	5	5	5	5	5	5	5
1	2	2	3	1	1	2	5	5	5	5	5	5	5	5	3	3	3	5	5	5	5	5	5	5	5	5	5	5	5	5	5	5	5	5
2	1	4	4	1	3	4	5	4	4	4	5	5	5	5	3	3	3	3	3	3	3	5	5	5	5	5	5	5	5	5	5	5	5	5
1	1	1	2	4	1	2	5	5	5	5	4	3	2	5	3	3	3	3	3	3	3	4	4	4	4	5	5	5	5	5	5	5	5	5
1	1	1	2	4	1	3	5	3	4	3	5	5	5	5	3	3	3	5	5	5	5	1	2	1	3	4	5	5	4	5	5	5	5	5
1	1	1	2	4	1	2	5	5	5	5	5	5	5	5	3	3	3	5	4	5	5	5	5	5	4	5	5	5	5	5	5	4	5	5
1	1	3	3	1	1	3	5	5	5	5	5	5	5	5	3	3	4	3	3	3	3	5	5	5	5	5	5	5	5	5	5	5	5	5
1	1	2	1	1	1	4	5	5	5	5	4	4	3	5	3	3	4	5	5	5	5	5	5	5	5	4	4	4	5	5	5	5	5	5
1	2	2	3	1	1	4	4	4	4	4	3	3	4	4	3	3	4	4	4	4	4	4	3	4	3	4	4	4	4	4	4	4	4	4
1	1	4	2	1	1	1	4	4	4	4	4	4	3	4	3	3	4	4	4	4	4	4	4	3	5	4	3	4	3	4	4	4	4	4
1	1	2	2	1	1	3	4	4	4	4	5	4	3	5	3	4	4	5	5	5	5	5	5	5	5	3	4	5	5	5	5	5	5	5
1	1	1	1	4	1	2	4	4	4	4	3	3	4	4	3	4	4	4	4	3	4	4	3	4	2	4	5	4	3	4	4	4	4	4
1	1	1	2	4	1	3	4	4	4	4	1	1	1	1	3	4	4	4	4	5	4	4	3	4	5	4	4	4	4	4	4	4	4	4
1	1	1	1	4	1	2	4	5	5	4	4	3	3	3	3	4	4	4	4	4	4	4	3	3	4	4	4	4	4	4	4	4	4	4
2	1	1	2	4	3	2	4	4	4	4	5	5	5	5	3	4	4	4	4	3	4	5	5	5	4	5	4	5	4	4	4	4	3	4
1	1	1	2	4	1	3	4	4	3	4	4	4	4	4	3	4	4	4	4	5	4	4	5	5	2	4	4	4	4	3	4	4	4	4
1	1	1	1	4	1	3	5	5	5	5	5	5	5	5	3	4	5	4	4	4	4	5	5	5	5	5	5	5	5	5	5	5	5	5
1	1	1	1	4	1	3	5	4	4	5	5	5	5	5	3	5	3	5	5	5	5	4	4	4	4	5	5	4	5	5	5	5	5	5
1	1	2	3	3	3	3	4	4	4	4	3	3	3	3	3	5	4	3	5	3	5	4	4	4	4	5	5	5	5	4	5	4	4	4
1	1	1	2	4	1	1	4	4	5	5	4	4	4	4	3	5	4	4	4	4	4	2	2	4	4	4	4	4	4	4	4	4	4	4
1	1	1	2	4	1	2	4	4	5	4	2	1	3	4	3	5	4	4	4	4	4	4	3	4	4	4	4	4	4	4	4	4	4	4
1	1	1	3	4	1	2	4	5	5	5	4	4	3	3	4	2	4	4	4	3	4	5	5	5	4	4	4	4	5	4	4	4	4	4
1	1	1	2	4	1	3	4	4	4	4	5	5	5	5	4	3	3	5	5	5	5	3	4	5	5	5	5	5	5	5	5	5	5	5
1	1	1	2	4	1	3	4	4	4	4	4	4	4	4	4	3	4	4	4	4	4	4	4	4	5	4	4	4	4	4	4	4	4	4
1	1	1	3	4	1	3	4	4	5	4	4	4	4	4	4	3	4	4	4	4	4	5	5	5	4	4	4	4	4	4	4	4	4	4
1	1	1	2	4	1	2	4	4	4	4	3	1	1	4	4	3	4	4	4	4	4	3	3	3	4	4	4	3	4	4	4	4	4	4
1	1	4	2	1	1	1	4	4	4	4	3	3	2	4	4	3	4	4	5	5	4	5	4	3	4	2	3	2	4	4	4	4	4	4
1	1	1	2	4	1	3	2	2	2	1	5	5	5	5	4	4	4	4	4	4	4	5	5	5	5	5	5	5	5	5	5	5	5	5
1	1	1	2	4	1	3	5	5	5	5	3	4	3	4	4	4	4	4	4	4	4	5	3	5	5	5	5	5	5	5	5	5	5	5
1	2	5	2	1	1	2	5	5	5	5	5	3	4	5	4	4	4	4	4	4	4	5	5	5	5	5	5	5	5	5	5	5	5	5
1	1	1	1	4	1	1	5	5	5	5	5	5	5	5	4	4	4	4	4	4	4	5	5	5	5	5	5	5	5	5	5	5	5	5
1	2	4	2	3	1	4	5	5	5	5	5	5	5	5	4	4	4	4	4	4	4	5	5	5	5	5	5	5	5	5	5	5	5	5
1	1	4	3	1	1	2	5	5	5	5	2	2	4	5	4	4	4	5	5	5	5	5	5	5	5	5	5	5	5	5	5	5	5	5
1	1	1	2	4	1	3	5	5	5	5	4	5	5	5	4	4	4	3	3	3	3	3	4	3	4	5	5	5	5	5	5	5	5	5
1	1	1	2	4	1	2	5	5	5	5	1	2	1	2	4	4	4	3	3	3	3	5	5	5	5	5	5	5	5	5	5	5	5	5
1	1	1	2	4	1	2	5	3	5	4	5	3	3	5	4	4	4	3	3	3	3	5	5	5	5	5	5	5	5	5	5	5	5	5
1	2	5	2	1	1	4	5	5	5	5	4	4	4	4	4	4	4	5	5	5	5	5	5	5	5	5	5	5	5	5	5	5	5	5
1	1	1	2	4	1	2	5	5	5	5	5	5	5	5	4	4	4	5	5	5	5	5	5	5	5	5	5	5	5	5	5	5	5	5
2	1	1	2	4	3	2	3	3	3	3	4	3	4	4	4	4	4	5	5	4	5	1	1	2	2	5	5	5	5	5	5	5	5	5
1	1	1	1	4	1	2	5	4	5	5	5	5	5	5	4	4	4	5	5	5	5	5	5	5	5	4	5	5	5	5	5	5	5	5
1	1	1	2	4	1	3	5	3	5	5	5	5	5	5	4	4	4	5	5	5	5	4	4	2	3	4	5	5	4	5	5	5	5	5
1	1	1	2	4	1	3	5	5	5	5	5	5	5	5	4	4	4	5	5	5	5	3	4	5	5	4	4	5	5	5	5	5	5	5
1	1	1	1	4	1	2	5	5	5	5	5	5	5	5	4	4	4	5	5	5	5	5	5	5	5	4	4	5	4	5	5	5	5	5
1	1	1	2	4	1	1	5	5	5	5	5	5	5	5	4	4	4	5	5	5	5	5	5	5	5	4	4	4	4	5	5	5	5	5
1	1	1	1	4	1	1	4	4	4	5	5	5	5	5	4	4	4	5	5	5	5	5	5	5	5	4	4	3	5	5	5	5	5	5
1	1	1	2	4	1	3	5	5	5	5	3	4	4	4	4	4	4	5	5	5	5	2	1	4	5	3	3	4	4	5	4	5	4	4
1	1	1	1	4	1	3	5	5	5	5	5	5	5	5	4	4	4	4	4	5	4	5	5	5	5	5	5	5	5	4	5	5	4	5
1	1	1	2	4	1	2	5	5	5	5	5	5	5	5	4	4	4	5	5	5	5	3	3	3	5	4	4	4	5	4	5	5	4	5
1	1	1	1	4	1	3	5	5	5	5	5	3	3	5	4	4	4	5	5	3	4	5	5	5	5	5	5	5	5	4	5	4	4	5
1	1	1	1	4	1	3	4	4	4	3	3	5	5	4	4	4	4	4	4	4	4	2	4	4	3	5	5	5	4	4	4	4	4	4
1	1	1	2	4	1	2	4	4	4	4	5	3	3	3	4	4	4	4	4	4	4	5	5	5	5	5	5	5	4	4	4	4	4	4
1	1	1	2	1	1	2	4	4	4	4	4	4	2	5	4	4	4	4	5	5	5	3	4	3	5	5	4	5	4	4	4	4	4	4
1	1	1	1	4	1	2	4	4	4	4	4	4	4	4	4	4	4	3	2	3	3	1	4	2	3	5	4	4	3	4	4	4	4	4
1	1	1	2	4	1	2	4	4	4	4	4	4	4	3	4	4	4	4	4	4	4	3	3	2	5	5	4	2	4	4	4	4	4	4
1	1	1	2	4	1	2	4	4	4	4	3	3	2	4	4	4	4	4	4	4	4	5	5	3	3	4	5	5	4	4	4	4	4	4
1	1	1	2	4	1	2	4	4	4	4	4	4	2	4	4	4	4	4	4	4	4	3	4	4	5	4	5	4	4	4	4	4	4	4
1	1	1	2	4	2	2	4	4	4	4	2	3	5	4	4	4	4	3	4	3	2	3	3	3	3	4	5	4	4	4	4	4	4	4
1	1	1	2	4	1	2	5	5	4	5	4	4	4	5	4	4	4	4	5	4	4	5	5	5	3	4	4	5	4	4	4	4	4	4
1	1	1	2	4	1	3	4	4	4	4	4	2	4	4	4	4	4	4	4	4	4	4	4	3	4	4	4	5	4	4	4	4	4	4
1	1	1	1	4	1	2	4	4	4	4	3	3	3	3	4	4	4	4	4	4	4	3	3	3	4	4	4	5	4	4	4	4	4	4
1	2	1	1	4	1	4	4	3	4	4	2	3	3	3	4	4	4	4	4	3	4	3	3	4	3	4	4	4	5	4	4	4	4	4
1	1	1	1	4	1	3	4	4	4	4	4	3	4	4	4	4	4	4	4	4	5	3	3	4	4	4	4	4	5	4	4	4	4	4
2	1	1	2	4	3	2	4	4	4	4	3	3	3	2	4	4	4	4	4	4	4	2	2	2	2	4	4	4	5	4	4	4	4	4
1	1	1	2	4	1	3	4	4	4	4	4	4	3	4	4	4	4	3	4	3	2	2	4	4	3	4	4	4	4	4	4	4	4	4
1	1	1	1	4	1	2	4	4	5	4	3	3	3	2	4	4	4	4	4	4	4	5	5	5	4	4	4	4	4	4	4	4	4	4
1	1	1	1	4	3	2	2	4	3	2	4	4	4	3	4	4	4	4	4	4	4	4	4	3	4	4	4	4	4	4	4	4	4	4
1	1	1	2	4	1	3	4	4	4	4	4	3	4	4	4	4	4	4	4	4	4	4	4	3	3	4	4	4	4	4	4	4	4	4
1	1	1	2	4	1	2	4	4	3	4	4	3	3	3	4	4	4	4	4	4	4	4	4	4	4	4	4	4	4	4	4	4	4	4
2	1	1	2	4	3	3	4	4	4	5	4	3	3	2	4	4	4	4	4	4	4	3	2	4	4	4	4	4	4	4	4	4	4	4
1	1	1	1	4	1	2	4	4	4	4	4	4	3	4	4	4	4	4	4	4	4	4	3	3	1	4	4	4	4	4	4	4	4	4
1	1	3	4	1	1	3	4	4	4	4	4	4	4	4	4	4	4	4	4	4	4	4	4	4	5	4	4	4	4	4	4	4	4	4
1	2	2	3	1	1	2	4	4	4	4	3	3	4	4	4	4	4	4	4	4	4	3	3	4	3	4	4	4	4	4	4	4	4	4
1	2	1	2	1	1	3	4	4	4	4	3	4	4	4	4	4	4	4	4	4	4	3	4	4	4	4	4	4	4	4	4	4	4	4
1	1	1	2	1	1	2	4	4	4	4	4	5	4	5	4	4	4	4	4	4	4	4	5	5	5	4	4	4	4	4	4	4	4	4
1	2	2	2	1	1	4	4	4	4	4	4	2	3	4	4	4	4	4	4	4	4	4	4	4	3	4	4	4	4	4	4	4	4	4
1	2	1	2	1	1	2	4	4	4	3	4	4	5	3	4	4	4	4	4	4	4	2	1	3	1	4	4	4	4	4	4	4	4	4
1	2	3	3	1	1	2	4	4	4	4	5	5	5	3	4	4	4	4	4	4	4	1	2	1	3	4	4	4	4	4	4	4	4	4
1	1	3	4	1	1	3	4	4	4	4	4	4	3	4	4	4	4	4	4	4	4	4	4	4	5	4	4	4	4	4	4	4	4	4
1	2	1	2	1	1	2	3	4	3	2	4	4	4	4	4	4	4	4	4	4	4	3	2	4	3	4	4	3	4	4	4	4	4	4
1	2	4	4	1	1	4	4	4	4	4	4	4	2	4	4	4	4	3	3	4	4	3	3	3	4	4	3	4	5	4	4	4	4	4
1	2	2	2	1	1	4	4	4	4	4	4	4	3	4	4	4	4	4	5	5	5	5	5	4	5	4	3	3	4	4	4	4	4	4
1	2	3	3	1	1	4	4	4	3	4	4	4	4	3	4	4	4	4	4	4	4	2	3	3	4	3	4	4	4	4	4	4	4	4
1	2	2	3	1	1	3	4	4	4	4	5	5	5	4	4	4	4	4	4	4	4	4	4	4	3	4	4	4	5	4	4	4	3	4
1	2	1	2	1	1	3	5	5	5	5	4	4	5	4	4	4	5	5	3	5	5	5	5	5	5	5	5	5	4	5	4	4	4	5
1	1	3	3	1	1	3	5	4	3	3	4	4	5	5	4	4	5	5	3	5	5	5	5	5	5	5	5	4	4	5	4	4	4	5
1	1	4	3	3	1	4	5	5	5	5	5	5	5	5	4	5	5	3	5	5	5	5	5	4	5	5	4	2	4	5	5	5	5	5
1	1	5	3	5	1	4	5	5	5	5	5	4	3	5	4	5	5	5	5	5	5	5	5	5	5	4	5	4	4	5	5	5	5	5
1	2	1	2	4	1	2	4	4	4	3	5	5	5	5	4	5	5	5	5	5	5	5	5	5	4	4	4	4	4	5	5	5	5	5
1	2	2	3	1	1	3	5	3	5	4	4	5	5	4	4	5	5	5	4	5	5	3	5	4	3	5	5	5	5	5	5	4	5	5
1	1	1	2	4	1	2	5	4	4	4	4	5	5	5	4	5	5	5	4	5	5	4	4	3	5	3	4	4	5	5	5	4	5	5
1	1	2	2	1	1	4	4	4	4	4	4	5	5	5	4	5	5	5	4	5	4	2	4	5	5	5	5	5	5	5	5	4	5	4
1	2	2	3	1	1	3	5	5	5	5	4	5	5	4	4	5	5	5	4	5	4	5	5	5	5	5	4	4	5	5	5	4	5	4
1	2	1	2	2	1	2	5	3	5	5	4	5	5	5	4	5	5	5	4	5	4	5	5	5	5	4	5	4	5	5	5	4	5	4
1	1	4	4	1	1	4	5	3	5	5	4	5	5	5	4	5	5	4	4	4	4	5	5	4	5	3	3	3	3	5	5	4	5	4
1	1	3	4	1	1	3	5	5	5	5	4	4	5	5	4	5	5	5	4	4	4	3	3	3	4	4	5	4	5	5	4	4	4	5
1	1	3	3	1	1	4	5	3	5	5	5	5	5	5	4	5	5	5	5	5	5	5	5	5	3	5	5	5	5	4	5	5	4	5
1	2	3	4	1	1	3	5	5	3	5	4	4	5	5	5	3	4	4	5	4	4	5	5	5	5	5	5	5	5	5	5	5	5	5
1	1	1	2	1	1	2	4	4	4	4	4	2	2	5	5	3	4	4	4	4	4	2	2	4	5	4	3	4	4	4	4	4	4	4
1	1	1	2	1	1	1	4	4	4	4	3	3	4	4	5	4	3	4	4	4	4	4	4	4	3	4	4	4	4	4	4	4	4	4
1	2	2	3	2	1	3	5	5	5	5	5	5	5	5	5	4	4	5	5	5	5	5	5	5	4	5	5	5	5	5	4	5	4	4
1	2	1	2	1	1	2	5	5	5	5	5	5	5	5	5	4	4	5	5	5	5	3	3	3	3	5	5	5	5	4	5	5	4	5
1	1	3	4	1	1	4	3	3	3	4	3	4	1	4	5	4	4	4	4	4	4	4	3	3	1	4	4	5	4	4	4	4	4	4
1	2	2	3	1	1	3	4	4	4	4	3	3	3	4	5	4	4	4	4	4	3	3	2	3	2	4	4	4	4	4	4	4	4	4
1	1	2	3	1	2	2	4	3	3	3	3	3	3	3	5	4	4	4	4	4	4	4	3	4	2	4	4	4	4	4	4	4	4	4
1	2	1	2	1	3	2	3	3	4	4	3	2	3	4	5	4	4	4	4	4	4	4	4	4	5	4	4	4	3	4	4	4	4	4
1	1	4	3	1	1	4	5	5	5	3	4	5	5	5	5	5	4	5	4	5	5	5	5	5	4	4	5	5	5	5	5	4	5	5
1	2	3	3	1	3	3	4	4	4	4	5	5	4	4	5	5	4	5	5	5	5	5	5	4	4	5	5	4	5	4	5	4	4	4
1	2	5	3	3	1	4	4	4	4	4	5	5	4	4	5	5	4	4	4	4	4	5	5	4	4	5	5	4	4	4	5	4	4	4
1	2	1	1	1	1	2	5	5	5	5	5	5	5	5	5	5	5	5	5	5	5	5	5	5	5	5	5	5	5	5	5	5	5	5
1	2	2	2	3	1	3	4	5	4	4	5	5	5	5	5	5	5	5	5	5	5	5	5	5	5	5	5	5	5	5	5	5	5	5
1	2	2	2	1	1	2	3	3	3	3	5	5	5	5	5	5	5	5	5	5	5	5	5	5	5	5	5	5	5	5	5	5	5	5
1	2	1	1	1	1	2	5	5	5	5	4	5	5	4	5	5	5	5	5	5	5	5	5	5	5	5	5	5	5	5	5	5	5	5
1	1	3	2	1	1	2	3	2	1	3	5	5	5	5	5	5	5	5	5	5	5	5	5	5	5	5	5	5	5	5	5	5	5	5
1	2	2	2	1	3	2	5	4	4	4	5	5	5	5	5	5	5	4	4	4	4	5	5	5	5	5	5	5	5	5	5	5	5	5
1	1	1	2	1	1	3	5	5	5	5	5	5	5	5	5	5	5	4	4	4	4	5	5	5	5	5	5	5	5	5	5	5	5	5
1	2	3	3	1	1	4	5	5	5	5	5	5	5	5	5	5	5	4	4	4	4	5	5	5	5	5	5	5	5	5	5	5	5	5
1	2	5	3	5	1	4	5	5	5	5	5	5	5	5	5	5	5	4	4	4	4	5	5	5	5	5	5	5	5	5	5	5	5	5
1	2	3	3	3	2	3	5	5	5	5	5	5	5	5	5	5	5	4	4	4	4	5	5	5	5	5	5	5	5	5	5	5	5	5
1	1	3	3	3	1	3	3	3	3	3	5	5	5	5	5	5	5	4	4	4	4	5	5	5	5	5	5	5	5	5	5	5	5	5
1	1	2	3	1	1	2	5	5	5	5	5	5	5	5	5	5	5	4	4	4	4	5	5	5	5	5	5	5	5	5	5	5	5	5
1	2	1	1	1	1	2	4	4	4	4	5	5	5	4	5	5	5	5	5	5	5	5	5	5	5	5	5	5	5	5	5	5	5	5
1	2	2	2	2	3	2	5	5	5	5	5	5	5	5	5	5	5	4	4	4	4	5	5	5	5	5	5	5	5	5	5	5	5	5
1	2	2	3	1	1	2	5	5	5	5	5	5	5	5	5	5	5	4	4	4	4	5	5	5	5	5	5	5	5	5	5	5	5	5
1	1	2	2	2	1	3	4	4	4	5	5	4	4	4	5	5	5	4	4	4	4	5	5	5	5	5	5	5	5	5	5	5	5	5
1	1	3	3	1	1	3	5	5	5	5	5	5	5	5	5	5	5	3	3	3	3	5	5	5	5	5	5	5	5	5	5	5	5	5
1	1	2	3	1	1	2	5	5	5	4	5	3	3	5	5	5	5	5	5	5	5	5	5	5	5	5	5	5	5	5	5	5	5	5
1	1	1	3	2	1	2	5	5	5	5	5	5	5	5	5	5	5	5	5	5	5	5	5	5	5	5	5	5	5	5	5	5	5	5
1	1	1	1	1	1	1	5	2	4	5	5	5	5	5	5	5	5	5	5	5	5	5	5	5	5	5	5	5	5	5	5	5	5	5
1	2	3	4	1	1	1	5	5	5	5	5	5	5	5	5	5	5	3	3	3	3	5	5	4	5	5	5	5	5	5	5	5	5	5
1	2	1	1	4	1	4	5	5	5	5	5	5	5	5	5	5	5	3	3	3	3	5	5	5	5	5	5	5	5	5	5	5	5	5
1	2	2	3	3	1	2	5	3	5	5	5	5	5	5	5	5	5	3	3	3	3	5	5	5	5	5	5	5	5	5	5	5	5	5
1	2	2	1	2	1	2	5	5	5	5	3	3	3	3	5	5	5	3	3	3	3	5	5	5	5	5	5	5	5	5	5	5	5	5
1	1	5	4	3	1	4	5	5	5	5	5	5	5	5	5	5	5	3	3	3	3	5	5	5	5	5	5	5	5	5	5	5	5	5
1	2	5	3	5	1	4	5	5	5	5	5	5	5	5	5	5	5	3	3	3	3	5	5	5	5	5	5	5	5	5	5	5	5	5
1	2	4	4	1	1	3	5	5	5	5	5	5	5	5	5	5	5	3	3	3	3	5	5	5	5	5	5	5	5	5	5	5	5	5
1	2	3	4	5	1	2	4	4	4	5	5	5	5	5	5	5	5	3	3	3	3	5	5	5	5	5	5	5	5	5	5	5	5	5
1	1	1	2	1	1	2	5	4	4	4	5	5	5	5	5	5	5	3	3	3	3	5	5	5	5	5	5	5	5	5	5	5	5	5
1	2	2	3	1	1	2	5	5	5	5	5	5	5	5	5	5	5	2	2	2	2	5	5	5	5	5	5	5	5	5	5	5	5	5
1	2	2	3	3	1	3	5	5	5	5	5	5	5	5	5	5	5	5	5	5	5	5	5	5	5	5	5	5	5	5	5	5	5	5
1	2	1	1	4	1	1	5	3	5	4	5	5	5	5	5	5	5	5	5	5	5	5	5	5	5	5	5	5	5	5	5	5	5	5
1	1	4	4	1	2	3	5	3	5	4	5	5	5	5	5	5	5	5	5	5	5	5	5	5	5	5	5	5	5	5	5	5	5	5
1	2	5	4	5	4	4	4	4	4	4	5	5	5	5	5	5	5	5	5	5	5	5	5	5	5	5	5	5	5	5	5	5	5	5
1	2	3	3	2	1	2	4	4	4	4	5	5	5	5	5	5	5	5	5	5	5	5	5	5	5	5	5	5	5	5	5	5	5	5
1	2	2	3	3	1	3	4	5	5	5	5	5	5	5	5	5	5	5	5	5	5	5	5	5	5	5	5	5	5	5	5	5	5	5
1	2	2	2	1	1	2	5	3	5	5	5	5	5	5	5	5	5	3	3	3	3	5	5	5	5	5	5	5	5	5	5	5	5	5
1	2	3	3	3	1	4	5	5	5	5	5	5	5	5	5	5	5	5	5	5	5	5	5	5	5	5	5	5	5	5	5	5	5	5
1	2	4	4	1	1	4	4	4	4	4	5	5	5	5	5	5	5	5	5	5	5	5	5	5	5	5	5	5	5	5	5	5	5	5
1	2	3	4	1	1	3	5	5	5	5	5	5	5	5	5	5	5	5	5	5	5	4	3	2	4	5	5	5	5	5	5	5	5	5
1	2	2	3	2	1	3	5	5	5	5	5	5	5	5	5	5	5	5	5	5	5	5	5	5	5	5	5	5	5	5	5	5	5	5
1	2	4	3	2	1	2	5	3	5	5	5	5	5	5	5	5	5	5	5	5	5	5	5	5	5	5	5	5	5	5	5	5	5	5
1	2	3	3	1	1	3	5	5	5	5	5	5	5	5	5	5	5	5	5	5	5	5	5	5	5	5	5	5	5	5	5	5	5	5
1	2	3	2	3	1	3	5	5	4	5	5	5	5	5	5	5	5	5	5	5	5	4	5	5	5	5	5	5	5	5	5	5	5	5
1	1	5	1	5	1	4	5	5	5	5	4	4	3	5	5	5	5	5	5	5	5	5	4	3	4	5	5	5	5	5	5	5	5	5
1	2	3	3	3	1	2	3	3	3	3	5	5	5	5	5	5	5	5	5	5	5	5	5	5	5	5	5	5	5	5	5	5	5	5
1	2	4	3	5	1	4	3	3	3	3	5	5	5	5	5	5	5	5	5	5	5	5	5	5	5	5	5	5	5	5	5	5	5	5
1	2	1	1	4	1	2	4	4	5	4	5	5	5	5	5	5	5	5	5	5	5	5	5	5	5	5	5	5	5	5	5	5	5	5
1	2	2	3	4	1	2	3	3	3	3	5	5	5	5	5	5	5	5	5	5	5	5	5	5	5	5	5	5	5	5	5	5	5	5
1	1	1	2	4	1	1	5	5	5	5	5	5	5	5	5	5	5	2	2	2	2	5	5	5	5	5	5	5	5	5	5	5	5	5
1	2	4	1	2	1	2	5	5	5	5	5	5	5	5	5	5	5	2	2	2	2	5	5	5	5	5	5	5	5	5	5	5	5	5
1	2	1	1	1	1	2	5	5	5	5	4	5	3	5	5	5	5	5	5	5	5	5	5	5	5	5	5	5	5	5	5	5	5	5
1	2	2	2	2	1	3	5	5	5	5	5	5	5	5	5	5	5	4	5	5	5	5	5	5	5	5	5	5	5	5	5	5	5	5
1	2	3	3	3	1	4	5	5	5	5	5	5	5	5	5	5	5	5	5	5	5	5	5	5	5	5	5	5	5	5	5	5	5	5
1	2	3	3	1	1	3	5	5	5	5	5	5	5	5	5	5	5	5	5	5	5	5	5	5	5	5	5	5	5	5	5	5	5	5
1	2	1	1	4	1	1	3	3	3	3	5	5	5	5	5	5	5	5	5	5	5	5	5	5	5	5	5	5	5	5	5	5	5	5
1	2	1	1	4	1	2	5	5	5	5	5	5	5	5	5	5	5	5	5	5	5	5	5	5	5	5	5	5	5	5	5	5	5	5
1	2	3	4	1	1	4	5	5	5	5	5	5	5	5	5	5	5	5	5	5	5	5	5	5	5	5	5	5	5	5	5	5	5	5
1	2	2	3	2	1	2	5	5	5	5	5	5	5	5	5	5	5	5	5	5	5	5	5	4	4	5	5	5	5	5	5	5	5	5
1	2	4	4	5	1	3	5	5	5	5	5	5	5	5	5	5	5	5	5	5	5	2	2	2	5	5	5	5	5	5	5	5	5	5
1	2	2	3	3	1	2	5	5	5	5	3	2	3	3	5	5	5	5	5	5	5	5	5	5	5	5	5	5	5	5	5	5	5	5
1	2	5	4	5	1	4	5	5	5	5	5	5	5	5	5	5	5	5	3	5	5	5	5	5	5	5	5	5	5	5	5	5	5	5
1	1	1	1	4	1	2	3	5	5	5	5	5	5	5	5	5	5	5	5	5	5	5	5	5	5	5	5	5	5	5	5	5	5	5
1	2	3	4	1	1	2	3	3	3	3	5	5	5	5	5	5	5	5	5	5	5	5	5	5	5	5	5	5	5	5	5	5	5	5
1	2	2	3	2	1	2	2	2	2	2	5	5	5	5	5	5	5	5	5	5	5	5	5	5	5	5	5	5	5	5	5	5	5	5
1	2	2	3	2	1	2	5	5	5	5	5	5	5	5	5	5	5	5	5	5	5	5	5	5	5	5	5	5	4	5	5	5	5	5
1	2	4	3	3	1	2	5	5	5	5	5	5	5	5	5	5	5	5	5	5	5	5	5	5	5	5	5	5	4	5	5	5	5	5
1	2	3	4	1	1	2	4	4	4	4	5	5	5	5	5	5	5	5	5	5	5	5	5	5	5	5	5	5	4	5	5	5	5	5
1	1	2	3	1	1	2	5	4	4	4	5	5	5	5	5	5	5	5	5	5	5	5	5	5	5	5	5	5	4	5	5	5	5	5
1	1	2	4	1	1	2	4	3	5	4	5	5	5	5	5	5	5	5	5	5	5	3	5	5	5	5	5	5	3	5	5	5	5	5
1	2	3	2	1	1	2	4	4	4	5	5	5	5	5	5	5	5	5	5	5	5	5	5	5	5	5	5	4	5	5	5	5	5	5
1	2	2	3	1	1	3	3	5	3	5	5	5	5	5	5	5	5	5	5	5	5	5	5	5	5	5	4	5	5	5	5	5	5	5
1	2	3	3	1	1	3	5	5	5	5	4	2	4	4	5	5	5	5	5	3	5	3	3	2	4	5	4	4	5	5	5	5	5	5
1	1	5	4	5	1	4	5	5	5	5	5	5	3	5	5	5	5	5	3	5	5	5	5	5	5	5	3	5	5	5	5	5	5	5
1	1	4	3	3	1	4	4	5	5	5	5	5	5	5	5	5	5	5	5	5	5	5	5	5	5	5	3	3	5	5	5	5	5	5
1	2	1	1	4	1	2	4	3	3	4	5	5	5	5	5	5	5	4	4	4	4	5	5	5	5	4	5	5	5	5	5	5	5	5
1	2	3	3	1	1	3	5	5	5	5	5	5	5	5	5	5	5	5	5	5	5	5	5	5	5	4	5	5	5	5	5	5	5	5
1	1	2	4	4	1	2	5	5	5	5	5	5	5	5	5	5	5	5	5	5	5	5	5	5	5	4	5	3	5	5	5	5	5	5
1	2	2	2	1	1	3	5	5	5	5	5	5	5	5	5	5	5	5	5	5	5	5	5	5	4	4	4	4	5	5	5	5	5	5
1	2	5	4	5	1	2	4	4	4	4	5	5	5	5	5	5	5	5	5	5	5	5	5	5	5	4	4	4	4	5	5	5	5	5
1	1	2	3	1	1	3	5	5	5	4	5	5	5	5	5	5	5	5	5	5	5	5	5	5	5	4	4	4	4	5	5	5	5	5
1	1	2	4	4	1	2	5	5	5	5	5	5	4	5	5	5	5	5	5	5	5	5	5	5	5	4	4	4	4	5	5	5	5	5
1	1	3	3	1	1	3	5	5	5	5	4	1	2	4	5	5	5	5	5	5	5	5	5	5	5	4	4	4	4	5	5	5	5	5
1	2	4	3	3	1	2	5	5	5	5	5	5	5	5	5	5	5	5	5	5	5	2	3	2	3	4	4	4	4	5	5	5	5	5
1	2	3	3	1	1	2	4	3	5	4	4	4	4	4	5	5	5	5	5	5	5	1	1	3	1	4	4	4	4	5	5	5	5	5
1	2	5	3	5	1	4	5	5	5	5	5	5	5	5	5	5	5	5	5	5	5	5	5	5	5	4	4	3	5	5	5	5	5	5
1	2	2	3	1	1	1	5	5	5	5	5	5	5	5	5	5	5	5	5	5	5	5	5	5	5	4	3	4	5	5	5	5	5	5
1	1	2	2	1	1	3	5	5	5	5	5	5	5	5	5	5	5	5	5	5	5	4	4	4	4	4	3	4	4	5	5	5	5	5
1	2	2	3	2	1	2	5	5	5	5	4	4	4	4	5	5	5	5	5	5	5	5	5	5	5	3	4	5	5	5	5	5	5	5
1	2	3	3	1	1	3	5	5	5	5	5	5	5	5	5	5	5	5	5	5	5	5	5	5	5	3	3	3	3	5	5	5	5	5
1	2	1	1	4	1	1	5	5	5	5	3	3	3	3	5	5	5	5	5	5	5	5	5	5	5	3	3	3	3	5	5	5	5	5
1	2	2	2	1	1	3	5	5	5	5	5	5	5	5	5	5	5	5	4	5	5	5	5	5	5	5	5	5	5	5	5	4	5	5
1	1	3	2	3	1	2	5	5	5	5	5	5	5	5	5	5	5	5	4	5	5	4	4	4	5	5	5	5	5	5	5	4	5	5
1	2	2	4	3	1	2	5	5	5	5	4	5	5	4	5	5	5	5	4	5	4	5	5	5	4	4	4	5	4	5	5	4	5	4
1	2	1	2	2	1	2	5	5	5	5	4	4	4	4	5	5	5	5	3	5	4	5	5	5	5	5	4	3	4	5	5	3	5	4
1	2	4	4	5	1	2	5	3	5	4	5	5	5	5	5	5	5	5	5	5	5	5	5	5	4	5	5	5	5	5	4	5	4	4
1	2	1	1	1	1	1	5	5	3	4	5	5	5	5	5	5	5	5	5	5	5	5	5	5	5	4	5	4	5	4	5	4	4	5
1	1	3	3	1	1	3	5	4	5	4	3	3	3	3	5	5	5	5	4	3	3	5	5	5	4	5	5	5	5	4	5	4	4	4
1	1	3	3	3	1	2	4	4	4	4	5	5	4	5	5	5	5	5	5	5	5	5	5	4	4	5	5	4	4	4	5	4	4	4
1	1	5	4	1	1	4	3	5	3	5	5	4	4	5	5	5	5	5	5	5	5	5	4	4	5	4	4	4	5	4	4	4	4	5
1	2	2	2	1	1	2	5	4	4	4	4	4	4	4	5	5	5	4	4	4	4	3	2	3	2	5	3	4	3	4	4	4	4	4
1	1	3	4	1	1	3	3	2	3	3	4	4	4	4	5	5	5	4	4	4	4	3	3	3	3	4	4	5	4	4	4	4	4	4
1	2	2	3	3	1	3	4	4	3	4	4	4	4	4	5	5	5	4	4	4	4	3	3	3	3	4	4	4	4	4	4	4	4	4
1	1	5	4	5	1	2	5	5	5	5	5	5	5	5	5	5	5	5	5	5	5	5	5	5	5	5	5	5	5	4	3	5	4	5
